# Supplementary material for: BUB1 Inhibition Overcomes Radio- and Chemoradiation Resistance in Lung Cancer
Source: Cancers (Basel). 2024 Sep 27;16(19):3291. doi: 10.3390/cancers16193291 (PMC11475950; doi:10.3390/cancers16193291)
Supplement: Supplementary file 1 [file cancers-16-03291-s001.zip]

Archive with 2 entries (2 files):
- cancers-3181850-File S1. The original Western blot figures.pdf
- cancers-3181850-supplementary.pdf
